# Supplementary material for: Modulation of miR-29a and ADAM12 Reduces Post-Ischemic Skeletal Muscle Injury and Improves Perfusion Recovery and Skeletal Muscle Function in a Mouse Model of Type 2 Diabetes and Peripheral Artery Disease
Source: Int J Mol Sci. 2021 Dec 31;23(1):429. doi: 10.3390/ijms23010429 (PMC8745107; doi:10.3390/ijms23010429)
Supplement: Supplementary file 1 [file ijms-23-00429-s001.zip]

Archive with 1 entries (1 files):
- ijms-1452099-supplementary.pdf
